# Supplementary material for: Aberrations Involving Chromosome 1 as a Possible Predictor of Odds Ratio for Colon Cancer - Results from the Krakow Case-Control Study
Source: PLoS One. 2016 Jan 29;11(1):e0147658. doi: 10.1371/journal.pone.0147658 (PMC4732693; doi:10.1371/journal.pone.0147658)
Supplement: S1 File — (XLS) [file pone.0147658.s001.xls]

## Sheet: CRC_FISH_38_to submit
sex	wiek	bmi	zelazo	astler_c	pali_tn	warz_owo	wa_ow_3k	t1_tys	fac1_tys	del1_tys	ins1_tys	tot1_tys	t2_tys	fac2_tys	del2_tys	ins2_tys	tot2_tys	t4_tys	fac4_tys	del4_tys	ins4_tys	tot4_tys
2	68	30.4832	10.9012	#NULL!	0	8.10833	1	1	0	0	0	1	1	0	0	0	1	0	0	0	0	0
1	43	23.1405	11.02	#NULL!	0	10.3833	1	0	0	0	0	0	0	0	0	0	0	0	0	0	0	0
1	37	27.7575	11.3645	#NULL!	1	9.91667	1	3.00752	0	0	0	3.00752	3.00752	0	0	0	3.00752	0	0	0	0	0
2	56	37.2791	13.5628	#NULL!	0	11.0833	1	4	0	0	0	4	0	0	0	0	0	0	0	0	0	0
2	60	39.0368	11.4337	#NULL!	1	15.6333	2	0	0	0	0	0	2	0	0	0	0	0	0	0	0	0
2	66	28.0428	11.4716	#NULL!	0	14.8167	2	2.80112	0.933707	0	0	3.73483	1.86741	0	0	0	1.86741	1.86741	0	0	0	1.86741
1	60	27.1416	10.74	#NULL!	1	13.2417	1	1	0	0	0	1	0	0	0	0	0	0	0	0	0	0
2	66	33.7778	8.79257	#NULL!	0	16.1583	2	1.13507	0	0	0	1.13507	2.27015	0	0	0	2.27015	1.13507	0	0	0	1.13507
2	31	27.0993	9.55778	#NULL!	1	15.575	2	0	0	0	0	0	0	0	0	0	0	0	0	0	0	0
1	69	22.46	11.9367	#NULL!	0	16.6833	2	2	0	0	0	2	1	0	0	0	1	0	0	0	0	0
1	53	25.0135	16.1191	#NULL!	1	19.425	3	1	1	1	0	3	1	1	0	0	2	0	0	0	0	0
1	64	30.4219	9.72426	#NULL!	0	19.8917	3	3	0	1	0	4	1	0	0	0	1	1	0	1	0	2
1	55	27.1527	18.0096	#NULL!	0	19.3667	2	0	0	0	0	0	2	0	0	0	2	2	0	0	0	2
2	74	22.5069	14.0752	#NULL!	1	21.175	3	1	0	0	0	1	2	1	0	0	3	2	1	0	0	3
2	55	28.1625	13.8119	#NULL!	0	20.9417	3	0	0	0	0	0	0	0	0	0	0	0	0	0	0	0
2	59	23.5078	14.2972	#NULL!	0	21.1167	3	0	0	0	0	0	0	0	0	0	0	0	0	0	0	0
1	73	27.6361	12.8838	#NULL!	0	25.9583	3	4	0	0	0	4	1	0	0	0	1	2	0	1	0	3
1	69	30.0232	17.8032	#NULL!	1	30.9167	3	0	0	0	0	0	2	0	0	0	2	0	0	0	0	0
1	62	26.9896	12.1428	1	0	8.10833	1	1	0	0	0	1	0	0	0	0	0	1	0	0	0	1
2	63	30.4832	11.5133	3	0	9.91667	1	3	0	0	0	3	0	0	0	0	0	1	0	0	0	1
1	56	27.4598	12.2685	6	0	11.55	1	0	0	0	0	0	1.60514	0	0	0	1.60514	0	0	0	0	0
1	63	24.7676	11.2307	2	0	12.25	1	2	0	0	0	2	0	0	0	0	0	0	0	0	0	0
2	49	26.0375	11.2174	2	1	14.1167	2	4	2	0	1	7	3	0	0	0	3	1	0	0	0	1
2	60	21.7784	10.5759	2	1	11.725	1	7.27273	1.81818	0	0	9.09091	7.27273	0	0	0	7.27273	1.81818	0	0	0	1.81818
2	68	25.4767	10.4077	2	0	12.425	1	1	0	0	0	1	0	0	0	0	0	1	0	0	0	1
1	69	28.3447	12.1547	6	0	12.8333	1	4.64037	0	0	0	4.64037	2.32019	0	0	0	2.32019	0	0	0	0	0
1	64	31.4359	13.8406	4	0	13.5333	1	0	0	0	0	0	0	0	0	0	0	0	0	0	0	0
1	70	26.493	14.9993	2	1	13.825	2	2.74725	0	0	0	2.74725	2.74725	0	0	0	2.74725	0	0	0	0	0
2	48	35.629	25.9021	2	1	17.0917	2	5.45455	0	0	0	5.45455	1.81818	0	0	0	1.81818	0	0	0	0	0
2	44	24.3141	10.8834	6	0	16.0417	2	1	0	0	0	1	2	1	0	0	3	0	0	0	0	0
2	64	30.0433	12.5769	2	0	19.1917	2	7	0	1	0	8	3	0	0	0	3	0	0	0	0	0
2	43	25.9107	13.5742	6	0	18.0542	2	2	0	0	0	2	3	0	0	0	3	4	0	0	0	4
2	64	29.3575	13.2032	5	1	19.7167	3	5.10204	0	0	0	5.10204	1.70068	0	0	0	1.70068	1.70068	0	0	0	1.70068
1	54	25.335	10.688	2	0	19.425	2	4	0	1	1	6	1	0	0	0	1	1	0	0	0	1
1	67	31.5537	11.6457	3	1	20.2417	3	11.4754	0.819672	0	0	12.2951	13.1148	1.63934	0	0	14.7541	4.09836	0	0	0	4.09836
1	44	27.1314	17.3712	5	0	20.8833	3	5	0	0	0	5	3	0	0	0	3	3	1	0	0	4
1	62	27.7447	13.8019	6	0	21.5833	3	1	0	0	0	1	0	0	0	0	0	0	0	0	0	0
2	66	25.2595	10.8273	2	1	30.625	3	5	0	0	0	5	3	0	0	0	3	3	0	1	0	4
